# Supplementary material for: Role of Nesprin-2 and RanBP2 in BICD2-associated brain developmental disorders
Source: PLoS Genet. 2023 Mar 17;19(3):e1010642. doi: 10.1371/journal.pgen.1010642 (PMC10022797; doi:10.1371/journal.pgen.1010642)
Supplement: S1 Data — (ZIP) [file pgen.1010642.s008.zip]

Archive with 14 entries (13 files):
- Raw Data and Statistics (file names changed)/
- __MACOSX/._Raw Data and Statistics (file names changed)
- Raw Data and Statistics (file names changed)/._[PLOS Genetics-Fig5 and Supp Fig 5 Stat] NeuroD1 Stats.pzfx
- Raw Data and Statistics (file names changed)/[related to Fig 3C and 3E] BicD2 cargo binding summary.xlsx
- __MACOSX/Raw Data and Statistics (file names changed)/._[related to Fig 3C and 3E] BicD2 cargo binding summary.xlsx
- Raw Data and Statistics (file names changed)/._[related to Fig 3C and 3E] BicD2 cargo binding summary.xlsx
- Raw Data and Statistics (file names changed)/._[PLOS Genetics-Fig 4 and Supp Fig 4 Stat] BLBP Stats.pzfx
- Raw Data and Statistics (file names changed)/[PLOS Genetics-Fig5 and Supp Fig 5 Stat] NeuroD1 Stats.pzfx
- __MACOSX/Raw Data and Statistics (file names changed)/._[PLOS Genetics-Fig5 and Supp Fig 5 Stat] NeuroD1 Stats.pzfx
- Raw Data and Statistics (file names changed)/[related to Fig 1D] purified BicD2CT vs Nesprin-2 raw data and stats.xlsx
- __MACOSX/Raw Data and Statistics (file names changed)/._[related to Fig 1D] purified BicD2CT vs Nesprin-2 raw data and stats.xlsx
- Raw Data and Statistics (file names changed)/._[related to Fig 1D] purified BicD2CT vs Nesprin-2 raw data and stats.xlsx
- Raw Data and Statistics (file names changed)/[PLOS Genetics-Fig 4 and Supp Fig 4 Stat] BLBP Stats.pzfx
- __MACOSX/Raw Data and Statistics (file names changed)/._[PLOS Genetics-Fig 4 and Supp Fig 4 Stat] BLBP Stats.pzfx
