# Supplementary material for: Role of Nesprin-2 and RanBP2 in BICD2-associated brain developmental disorders
Source: PLoS Genet. 2023 Mar 17;19(3):e1010642. doi: 10.1371/journal.pgen.1010642 (PMC10022797; doi:10.1371/journal.pgen.1010642)
Supplement: S1 Data — (ZIP) [file pgen.1010642.s008.zip › Raw Data and Statistics (file names changed)/[related to Fig 3C and 3E] BicD2 cargo binding summary.xlsx]

## Sheet: RanBP2
Date	GST-His-CT	GST-His-CT (L679R)	GST-His-CT (R690C)	GST-His-CT (T699M)	GST-His-CT (E770G)	GST-His-CT (K785M)
9/17/2018 (Gel1)	1	0.396766	1.60242	0.257189	0.122844	0.0502626
9/17/2018 (gel 2)	1	0.154842	1.37503	0.180323	0.0277666	0.0042021
2018-10-05	1	0.359907	5.24082	1.17371	0.212278	0.185195
2018-10-17	1	1.64377	3.03924	0.418615	0.51157	0.502607
Average	1	0.638821	2.81438	0.507459	0.218615	0.185567
stdev	0	0.678366	1.77752	0.455132	0.209331	0.224881
SEM	0	0.339183	0.888762	0.227566	0.104665	0.112441
Anova: Single Factor
SUMMARY
Groups	Count	Sum	Average	Variance
GST-His-CT	4	4	1	0
GST-His-CT (L679R)	4	0	0	0
GST-His-CT (R690C)	4	4	1	0
GST-His-CT (T699M)	4	2.55528	0.638821	0.460181
GST-His-CT (E770G)	4	11.2575	2.81438	3.15959
GST-His-CT (K785M)	4	2.02984	0.507459	0.207145
ANOVA
Source of Variation	SS	df	MS	F	P-value	F crit
Between Groups	18.659	5	3.73181	5.85088	0.00222106	2.77285
Within Groups	11.4807	18	0.637819
Total	30.1398	23
Student T.test
WT vs L679R	0.163954	n.s.
WT vs R690C	0.0436334	*
WT vs T699M	0.0368149	*
WT vs E770G	0.000149002	***
WT vs. K785M	0.00017582	***

## Sheet: Nesprin-2
Nesprin 2 (SRN2G)
Date	GST-His-CT	GST-His-CT (L679R)	GST-His-CT (R690C)	GST-His-CT (T699M)	GST-His-CT (E770G)	GST-His-CT (K785M)
2018-11-13	1	0.339673	0.152583	0.0604624	1.8983	0
2018-12-17	1	1.62958	3.11549	0.626641	8.04267	0
2019-03-20	1	6.04543	2.8266	0.946036	9.18148	0
Average	1	2.67156	2.03156	0.54438	6.37415	0
Stev	0	2.99219	1.63364	0.448481	3.9178	0
SEM	0	1.72754	0.943181	0.258931	2.26194	0
0.0381646
Anova: Single Factor
SUMMARY
Groups	Count	Sum	Average	Variance
GST-His-CT	3	3	1	0
GST-His-CT (L679R)	3	8.01468	2.67156	8.95319
GST-His-CT (R690C)	3	6.09467	2.03156	2.66877
GST-His-CT (T699M)	3	1.63314	0.54438	0.201135
GST-His-CT (E770G)	3	19.1224	6.37415	15.3492				Student t. test
GST-His-CT (K785M)	3	0	0	0				WT vs L679R	0.19402	n.s.
								WT vs R690C	0.167766	n.s.
								WT vs. T699M	0.0766423	n.s.
ANOVA								WT vs. E770G	0.0381646	*
Source of Variation	SS	df	MS	F	P-value	F crit		WT vs K785M	#DIV/0!
Between Groups	79.9187	5	15.9837	3.52943	0.0341029	3.10588
Within Groups	54.3445	12	4.52871
Total	134.263	17

## Sheet: Summary
Endogenous RanBP2/GST-His6-BicD2 CT (WT and Mutants) - normalized to Endo. RanBP2/BicD2 CT WT
	Endogenous RanBP2
BicD2 CT (aa 630-820)	WT	L679R	R690C	T699M	E770G	K785M		Student's t-test
Trial 1	1	0.396766	1.60242	0.257189	0.122844	0.0502626			p value
Trial 2	1	0.154842	1.37503	0.180323	0.0277666	0.0042021		WT vs L679R	0.163954	n.s.
Trial 3	1	0.359907	5.24082	1.17371	0.212278	0.185195		WT vs R690C	0.0436334	*
Trial 4	1	1.64377	3.03924	0.418615	0.51157	0.502607		WT vs T699M	0.0368149	*
								WT vs E770G	0.000149002	***
Average	1	0.638821	2.81438	0.507459	0.218615	0.185567		WT vs. K785M	0.00017582	***
stdev	n/a	0.678366	1.77752	0.455132	0.209331	0.224881
SEM	n/a	0.339183	0.888762	0.227566	0.104665	0.112441
GFP-Nesprin-2/GST-His6-BicD2 CT (WT and Mutants) - normalized to GFP-Nesprin-2/BicD2 CT WT
	GFP-Nesprin-2
BicD2 CT (aa 630-820)	WT	L679R	R690C	T699M	E770G	K785M		Student's t-test
Trial 1	1	0.339673	0.152583	0.0604624	1.8983	0			p value
Trial 2	1	1.62958	3.11549	0.626641	8.04267	0		WT vs L679R	0.19402	n.s.
Trial 3	1	6.04543	2.8266	0.946036	9.18148	0		WT vs R690C	0.167766	n.s.
								WT vs T699M	0.0766423	n.s.
Average	1	2.67156	2.03156	0.54438	6.37415	0		WT vs E770G	0.0381646	*
Stev	n/a	2.99219	1.63364	0.448481	3.9178	0		WT vs. K785M	-	n/a
SEM	n/a	1.72754	0.943181	0.258931	2.26194	0
