# Supplementary material for: Role of Nesprin-2 and RanBP2 in BICD2-associated brain developmental disorders
Source: PLoS Genet. 2023 Mar 17;19(3):e1010642. doi: 10.1371/journal.pgen.1010642 (PMC10022797; doi:10.1371/journal.pgen.1010642)
Supplement: S1 Data — (ZIP) [file pgen.1010642.s008.zip › Raw Data and Statistics (file names changed)/[related to Fig 1D] purified BicD2CT vs Nesprin-2 raw data and stats.xlsx]

## Sheet: Sheet1
Trial 1
Nesprin	Intensity	Background	Difference
with BicD2 630-800	170671	34094.4	136577
with BicD2 711-800	198001	33313.2	164687
with BicD2 750-800	173175	38563.7	134612
BicD2		Intensity	Background	Difference	ratio 1 (pulldown/standard)	ratio1/nesprin	Normalized to Nesprin+BicD2 630-800
630-800	Standard 2ug	160573	55309.5	105264
	pulldown	146342	81161.4	65180.7	0.619212	4.53379e-06	1
711-800	Standard 2ug	95804.7	5606.73	90198
	pulldown	124054	57798.7	66255	0.73455	4.46027e-06	0.983783
750-800	Standard 2ug	94508.8	23245.3	71263.4
	pulldown	93706.9	73124.2	20582.7	0.288826	2.14562e-06	0.473251
Trial 2
Nesprin	Intensity	Background	Difference
with BicD2 630-800	119770	27094.4	92675.3
with BicD2 711-800	140877	23201	117676
with BicD2 750-800	120025	28485.9	91539
BicD2		Intensity	Background	Difference	ratio 1 (pulldown/standard)	ratio1/nesprin	Normalized to Nesprin+BicD2 630-800
630-800	Standard 2ug	171601	44858.2	126743
	pulldown	122635	53076.4	69558.7	0.548817	5.92194e-06	1
711-800	Standard 2ug	136432	10787.6	125645
	pulldown	166955	79768.5	87186.8	0.693916	5.89682e-06	0.995759
750-800	Standard 2ug	127431	25122	102309
	pulldown	100064	74357.5	25706.7	0.251265	2.7449e-06	0.463514
Trial 3
Nesprin	Intensity	Background	Difference
with BicD2 630-800	144886	42133.5	102752
with BicD2 711-800	84611.5	35169.5	49442
with BicD2 750-800	105104	40987.7	64115.9
BicD2		Intensity	Background	Difference	ratio 1 (pulldown/standard)	ratio1/nesprin	Normalized to Nesprin+BicD2 630-800
630-800	Standard 2ug	141000	11206.6	129793
	pulldown	155385	36565.6	118820	0.915454	8.90934e-06	1
711-800	Standard 2ug	131217	5591.89	125625
	pulldown	101779	47958.8	53819.9	0.428417	8.66505e-06	0.972581
750-800	Standard 2ug	98988.2	22130.6	76857.7
	pulldown	39430.3	19646.2	19784.1	0.257412	4.01479e-06	0.450627
GST-Nesprin-2	His6-BicD2/GST-Nesprin-2
	Trial 1	Trial 2	Trial 3	Average	SD
with His6-BicD2 630-800	1	1	1	1	0
with His6-BicD2 711-800	0.983783	0.995759	0.972581	0.984041	0.00946425
with His6-BicD2 750-800	0.473251	0.463514	0.450627	0.462464	0.00926613

## Sheet: Summary
Purified His6-BicD2 CT fragments /purified GST-Nesprin-2 : protein-protein interaction assay
GST-Nesprin-2	His6-BicD2/GST-Nesprin-2
	Trial 1	Trial 2	Trial 3	Average	SD
with His6-BicD2 630-800	1	1	1	1	n/a
with His6-BicD2 711-800	0.983783	0.995759	0.972581	0.984041	0.00946425
with His6-BicD2 750-800	0.473251	0.463514	0.450627	0.462464	0.00926613
Student's t-test
	p value
BicD2 630-800 vs. 711-800	0.0755997	n.s.
BicD2 630-800 vs. 750-800	1.32319e-07	****
BicD2 711-800 vs. 750-800	6.22454e-07	****
